# Supplementary material for: Ligand Design Using Unique Conformations to Preferentially Dock a Specific Site on Collagen-Bound MMP1
Source: Biology (Basel). 2026 Jul 16;15(14):1169. doi: 10.3390/biology15141169 (PMC13403677; doi:10.3390/biology15141169)
Supplement: Supplementary file 1 [file biology-15-01169-s001.zip]

Archive with 1 entries (1 files):
- biology-4351117-supplementary.pdf
